# Supplementary material for: Estimation of Photosynthetic Induction Is Significantly Affected by Light Environments of Local Leaves and Whole Plants in Oryza Genus
Source: Plants (Basel). 2024 Jun 14;13(12):1646. doi: 10.3390/plants13121646 (PMC11207834; doi:10.3390/plants13121646)
Supplement: Supplementary file 1 [file plants-13-01646-s001.zip]

Archive with 1 entries (1 files):
- plants-3034000-supplementary.pdf
